# Supplementary material for: Bacillus subtilis and Bacillus amyloliquefaciens Mix Suppresses Rhizoctonia Disease and Improves Rhizosphere Microbiome, Growth and Yield of Potato (Solanum tuberosum L.)
Source: J Fungi (Basel). 2023 Nov 25;9(12):1142. doi: 10.3390/jof9121142 (PMC10744094; doi:10.3390/jof9121142)
Supplement: Supplementary file 1 [file jof-09-01142-s001.zip]

Archive with 1 entries (1 files):
- jof-2689493-supplementary.pdf
